# Supplementary material for: PLGA Nanoparticles Containing VCAM-1 Inhibitor Succinobucol and Chemotherapeutic Doxorubicin as Therapy against Primary Tumors and Their Lung Metastases
Source: Pharmaceutics. 2023 Jan 20;15(2):349. doi: 10.3390/pharmaceutics15020349 (PMC9958791; doi:10.3390/pharmaceutics15020349)
Supplement: Supplementary file 1 [file pharmaceutics-15-00349-s001.zip]

Archive with 1 entries (1 files):
- pharmaceutics-2091295-supplementary.pdf
